# Supplementary material for: Phylogeny and Evolution of Pharmacophagy in Tiger Moths (Lepidoptera: Erebidae: Arctiinae)
Source: PLoS One. 2014 Jul 18;9(7):e101975. doi: 10.1371/journal.pone.0101975 (PMC4103773; doi:10.1371/journal.pone.0101975)
Supplement: Table S1 — Complete list of specimens used in the phylogenetic analysis including the collection locality, sample IDs, and the gene fragments that were successfully amplified. Genbank accession numbers are listed in the last 5 columns by gene region. (XLSX) [file pone.0101975.s002.xlsx]

## Sheet: db_table_20140418
Code	Subfamily	Tribe	Subtribe	Genus	Species	CAD	COI-BEGIN	COI-END	EF1A-BEGIN	EF1A-END	GAPDH	IDH	MDH	RPS5	WINGLESS	Z28S
MM00963	Calpinae	Calpini	n/a	Calyptra	thalictri	HQ006955	HQ006156	HQ006861	HQ006252	HQ006348	HQ006435	HQ006504	HQ006582	HQ006671	HQ006763	-
MM01048	Lymantriinae	Lymantriini	n/a	Lymantria	monacha	GU828152	GU828655	GU828453	GU828986	GU829270	-	GU830042	GU830361	GU830654	GU829542	-
RZ130	Lymantriinae	Orgyiini	n/a	Orgyia	antiqua	HQ006964	HQ006167	HQ006964	HQ006264	HQ006358	HQ006443	HQ006513	HQ006593	HQ006683	HQ006776	KF533414
RZ34	Lymantriinae	Nygmiini	n/a	Nygmia	plana	HQ006999	HQ006209	HQ006913	HQ006305	HQ006396	HQ006472	HQ006546	HQ006630	HQ006721	HQ006817	KF533411
RZ89	Lymantriinae	Arctornithini	n/a	Arctornis	sp	HQ007024	HQ006241	HQ006943	HQ006335	HQ006428	HQ006494	HQ006572	HQ006659	HQ006752	HQ006849	KF533360
MM00145	Aganainae	n/a	n/a	Asota	caricae	GU828115	GU828615	GU828413	GU828949	GU829240	-	GU830003	GU830325	GU830624	GU829509	-
RZ268	Aganainae	n/a	n/a	Mecodina	praecipua	JN401069	JN401281	JN401163	JN401396	JN401507	JN401608	JN401708	JN401812	-	JN400963	-
RZ280	Aganainae	n/a	n/a	Peridrome	orbicularis	-	JN401280	JN401162	JN401395	JN401506	JN401607	JN401707	JN401811	JN401903	JN400962	-
RZ346	Aganainae	n/a	n/a	Neochera	inops	JN401068	JN401278	JN401160	JN401393	-	JN401605	JN401705	JN401809	-	JN400960	-
SCDNA239	Arctiinae	Amerilini	Amerilina	Amerila	alberti	-	-	-	-	KF533512	-	-	-	KF533634	KF533568	KF533353
RZ404	Arctiinae	Amerilini	Amerilina	Amerila	astreus	-	JN401288	JN401170	JN401403	JN401514	JN401612	JN401715	-	JN401910	-	-
SCDNA240	Arctiinae	Amerilini	Amerilina	Amerila	crokeri	-	KF533440	-	-	-	-	-	-	-	KF533569	KF533354
SCDNA83	Arctiinae	Arctiini	Arctiina	Apantesis	vittata	-	KF533442	-	-	-	-	-	-	KF533636	-	KF533356
SCDNA169	Arctiinae	Arctiini	Arctiina	Arachnis	picta	-	KF533443	-	-	KF533515	-	-	-	KF533637	KF533571	KF533357
MM03713	Arctiinae	Arctiini	Arctiina	Arctia	caja	GU828185	GU828693	GU828489	-	GU829305	GU829813	GU830080	GU830398	-	GU829573	-
W15	Arctiinae	Arctiini	Arctiina	Arctia	caja	-	KF533444	-	-	KF533516	-	-	-	KF533638	KF533572	KF533358
NSGJZ009	Arctiinae	Arctiini	Arctiina	Chionarctia	nivea	-	KF533502	-	-	KF533560	-	-	-	KF533686	KF533624	KF533427
RZ30	Arctiinae	Arctiini	Arctiina	Creatonotos	transiens	HQ006991	HQ006198	HQ006902	HQ006294	HQ006387	-	HQ006537	HQ006619	HQ006711	HQ006806	KF533376
W13	Arctiinae	Arctiini	Arctiina	Estigmene	acrea	-	KF533462	-	-	KF533532	-	-	-	KF533654	KF533590	KF533386
CR055	Arctiinae	Arctiini	Arctiina	Hypercompe	laeta	-	JQ562561	-	-	KF533540	-	-	-	-	KF533599	KF533397
W72	Arctiinae	Arctiini	Arctiina	Hyphantria	cunea	-	KF533474	-	-	KF533541	-	-	-	KF533662	KF533600	KF533398
NSGJZ014	Arctiinae	Arctiini	Arctiina	Palearctia	sp	-	KF533489	-	-	KF533554	-	-	-	KF533676	KF533613	KF533416
NSGJZ011	Arctiinae	Arctiini	Arctiina	Phragmatobia	amuriensis	-	KF533492	-	-	KF533556	-	-	-	KF533679	KF533616	KF533419
SCDNA82	Arctiinae	Arctiini	Arctiina	Pyrrharctia	isabella	-	KF533499	-	-	KF533557	-	-	-	KF533683	KF533621	KF533424
NSGJZ013	Arctiinae	Arctiini	Arctiina	Spilarctia	seriatipunctata	-	KF533501	-	-	KF533559	-	-	-	KF533685	KF533623	KF533426
SCDNA81	Arctiinae	Arctiini	Arctiina	Spilosoma	virginica	-	KF533503	-	-	KF533561	-	-	-	KF533687	KF533625	KF533428
JZ000	Arctiinae	Arctiini	Arctiina	Virbia	fragilis	-	KF533508	-	-	KF533565	-	-	-	KF533693	-	-
KC33	Arctiinae	Arctiini	Arctiina	Virbia	immaculata	-	KF533509	-	-	-	-	-	-	KF533694	KF533631	KF533435
W58	Arctiinae	Arctiini	Arctiina	Virbia	medarda	-	KF533510	-	-	-	-	-	-	-	KF533632	KF533436
KC11	Arctiinae	Arctiini	Arctiina	Virbia	opella	-	KF533511	-	-	-	-	-	-	KF533696	KF533633	KF533437
NSGJZ017	Arctiinae	Arctiini	Callimorphina	Aglaomorpha	histrio	-	KF533450	-	-	KF533522	-	-	-	KF533644	KF533578	KF533369
RZ136	Arctiinae	Arctiini	Callimorphina	Callimorpha	dominula	HQ006965	HQ006169	HQ006873	HQ006266	HQ006360	HQ006444	HQ006514	HQ006594	HQ006685	HQ006778	KF533368
MM05671	Arctiinae	Arctiini	Callimorphina	Coscinia	cribraria	HQ006949	HQ006149	HQ006856	HQ006247	HQ006342	-	HQ006499	KJ723677	HQ006666	HQ006758	KF533375
NSGJZ003	Arctiinae	Arctiini	Callimorphina	Euplagia	quadripunctata	-	KF533468	-	-	KF533536	-	-	-	KF533657	KF533594	KF533391
JMZI003	Arctiinae	Arctiini	Callimorphina	Haploa	contigua	-	-	-	-	KF533538	-	-	-	KF533659	KF533659	KF533394
JMZI001	Arctiinae	Arctiini	Callimorphina	Haploa	reversa	-	KF533471	-	-	-	-	-	-	KF533660	KF533597	KF533395
NSGJZ008	Arctiinae	Arctiini	Callimorphina	Nyctemera	adversata	-	KF533485	-	-	-	-	-	-	KF533673	KF533610	KF533409
MM07612	Arctiinae	Arctiini	Callimorphina	Nyctemera	baulus	-	GU828801	GU929771	GU829106	GU829384	-	GU830182	-	GU830758	GU829660	-
RZ387	Arctiinae	Arctiini	Callimorphina	Nyctemera	baulus	-	JN401287	JN401169	JN401402	JN401513	JN401611	JN401714	JN401818	JN401909	JN400969	KF533410
NSGJZ021	Arctiinae	Arctiini	Callimorphina	Secusio	doriae	-	KF533500	-	-	-	-	-	-	KF533684	KF533622	KF533425
DNA1252	Arctiinae	Arctiini	Callimorphina	Tyria	jacobeae	-	KF533506	-	-	KF533564	-	-	-	KF533690	KF533628	KF533431
JZJM172	Arctiinae	Arctiini	Callimorphina	Utetheisa	lotrix	-	-	-	-	-	-	-	-	KF533692	KF533630	KF533433
DNA1831	Arctiinae	Arctiini	Callimorphina	Utetheisa	ornatrix	-	KF533507	-	-	-	-	-	-	KF533691	KF533629	-
AM-94-0396	Arctiinae	Arctiini	Ctenuchina	Cisseps	fulvicollis	GQ283518	GU828535	GU828337	GU828881	GU829181	GU829722	GU829926	-	GU830570	GU829442	-
MM05380	Arctiinae	Arctiini	Ctenuchina	Ctenucha	sp.	HQ006951	HQ006151	HQ006858	HQ006249	HQ006344	HQ006433	HQ006501	HQ006579	HQ006668	HQ006760	-
SCDNA85	Arctiinae	Arctiini	Ctenuchina	Ctenucha	virginica	-	KF533456	-	-	KF533528	-	-	-	KF533650	KF533584	KF533377
W64	Arctiinae	Arctiini	Ctenuchina	Eucereon	punctatum	-	KF533463	-	-	-	-	-	-	-	KF533591	-
NSGJZ018	Arctiinae	Arctiini	Ctenuchina	Hyaleucerea	morosa	-	KF533472	-	-	KF533539	-	-	-	KF533661	KF533598	KF533396
DNA188	Arctiinae	Arctiini	Euchromiina	Dycladia	lucetia	-	KF533459	-	-	-	-	-	-	KF533652	KF533587	KF533381
DNA913	Arctiinae	Arctiini	Euchromiina	Empyreuma	pugione	-	KF533461	-	-	KF533531	-	-	-	KF533653	KF533589	KF533385
SCDNA241	Arctiinae	Arctiini	Euchromiina	Euchromia	cruesa	-	KF533467	-	-	KF533535	-	-	-	-	KF533593	-
SW01	Arctiinae	Arctiini	Euchromiina	Macrocneme	sp	-	KF533480	-	-	KF533546	-	-	-	KF533668	-	KF533404
DNA1871	Arctiinae	Arctiini	Euchromiina	Orcynia	sp	-	KF533486	-	-	KF533551	-	-	-	-	-	KF533412
DNA915	Arctiinae	Arctiini	Euchromiina	Syntomeida	epialis	-	KF533504	-	-	KF533562	-	-	-	KF533688	KF533626	KF533429
DNA916	Arctiinae	Arctiini	Euchromiina	Syntomeida	ipomoeae	-	KF533505	-	-	KF533563	-	-	-	KF533689	KF533627	KF533430
RZ88	Arctiinae	Arctiini	Pericopina	Dysschema	leucophaea	-	HQ006240	-	HQ006334	HQ006427	HQ006493	HQ006571	HQ006658	HQ006751	HQ006848	-
06-srnp-35191	Arctiinae	Arctiini	Pericopina	Pseudophaloe	troetschi	GU828046	GU828534	GU828336	GU828880	GU829180	-	GU829925	GU830258	GU830569	GU829441	-
SCDNA228	Arctiinae	Arctiini	Phaegopterina	Amastus	episcotosia	-	KF533438	-	-	-	-	-	-	-	KF533567	KF533351
SCDNA175	Arctiinae	Arctiini	Phaegopterina	Bertholdia	trigona	-	KF533448	-	-	KF533520	-	-	-	KF533642	KF533576	KF533365
W44	Arctiinae	Arctiini	Phaegopterina	Carales	arizonensis	-	KF533452	-	-	KF533524	-	-	-	KF533646	KF533580	KF533371
RZ696	Arctiinae	Arctiini	Phaegopterina	Castrica	phalaenoides	-	KJ723704	KJ723704	-	KJ723690	KJ723665	KJ723670	KJ723678	KJ723699	-	-
CTW1	Arctiinae	Arctiini	Phaegopterina	Cycnia	tenera	-	KF533458	-	-	-	-	-	-	KF533651	KF533586	-
RZ695	Arctiinae	Arctiini	Phaegopterina	Elysius	rabusculum	-	KJ723705	KJ723705	KJ723691	KJ723691	-	KJ723671	KJ723679	-	-	-
SCDNA84	Arctiinae	Arctiini	Phaegopterina	Euchaetes	egle	-	KF533465	-	-	-	-	-	-	KF533656	-	KF533350
SCDNA80	Arctiinae	Arctiini	Phaegopterina	Halysidota	tessellaris	-	KF533469	-	-	KF533537	-	-	-	KF533658	KF533595	KF533393
RZ694	Arctiinae	Arctiini	Phaegopterina	Leucanopsis	setosa	-	KJ723706	KJ723706	-	KJ723692	KJ723666	-	-	KJ723700	KJ723684	-
RZ692	Arctiinae	Arctiini	Phaegopterina	Lophocampa	propinqua	KJ723660	KJ723707	KJ723707	-	KJ723693	KJ723667	KJ723672	KJ723680	KJ723701	-	-
CTW-2013	Arctiinae	Arctiini	Phaegopterina	Melese	nr_flavimaculata	-	KF533481	-	-	KF533547	-	-	-	KF533669	KF533606	KF533405
W59	Arctiinae	Arctiini	Phaegopterina	Melese	nr_laodamia	-	-	-	-	KF533542	-	-	-	KF533663	KF533601	KF533399
RZ689	Arctiinae	Arctiini	Phaegopterina	Opharus	consimilis	-	KJ723708	-	KJ723694	KJ723694	-	KJ723673	-	KJ723702	KJ723685	-
PC4	Arctiinae	Arctiini	Phaegopterina	Pagara	simplex	-	KF533488	-	-	KF533553	-	-	-	KF533675	KF533612	KF533415
NSGJZ010	Arctiinae	Arctiini	Phaegopterina	Pareuchaetes	insulata	-	KF533490	-	-	KF533555		-	-	KF533667	KF533614	KF533417
RZ691	Arctiinae	Arctiini	Phaegopterina	Phaegoptera	decrepidoides	KJ723661	KJ723709	KJ723709	-	KJ723695	KJ723668	KJ723674	KJ723681	KJ723703	KJ723686	-
SCDNA230	Arctiinae	Arctiini	Phaegopterina	Praemastus	albipuncta	-	KF533493	-	-	-	-	-	-	189	KF533617	KF533420
SCDNA181	Arctiinae	Arctiini	Phaegopterina	Pseudohemihyalea	edwardsii	-	KF533495	-	-	-	-	-	-	KF533680	-	KF533422
SCDNA176	Arctiinae	Arctiini	Phaegopterina	Pseudohemihyalea	labecula	-	KF533496	-	-	-	-	-	-	-	KF533618	-
SCDNA145	Arctiinae	Arctiini	Phaegopterina	Pygarctia	roseicapitis	-	KF533498	-	-	-	-	-	-	KF533682	KF533620	KF533423
JZCS007	Arctiinae	Lithosiini	Nudarina	Asura	polyspila	-	KF533446	-	-	KF533518	-	-	-	KF533640	KF533574	KF533362
RZ397	Arctiinae	Lithosiini	Nudarina	Barsine	sp	JN401074	JN401286	JN401168	JN401401	JN401512	-	JN401713	JN401817	JN401878	JN400968	KF533364
RZ28	Arctiinae	Lithosiini	Lithosiina	Brunia	antica	-	HQ006193	HQ006897	HQ006289	HQ006383	HQ006462	HQ006534	HQ006614	HQ006706	HQ006801	KF533366
NSGJZ015	Arctiinae	Lithosiini	Lithosiina	Brunia	dorsalis	-	KF533449	-	-	KF533521	-	-	-	-	KF533577	KF533367
JZCS001	Arctiinae	Lithosiini	Nudarina	Cyana	meyricki	-	KF533457	-	-	KF533529	-	-	-	KC571151	KF533585	KF533378
RZ398	Arctiinae	Lithosiini	Nudarina	Cyana	sp	JN401073	JN401285	JN401167	JN401400	JN401511	JN401610	JN401712	JN401816	JN401876	JN400967	KF533379
RZ400	Arctiinae	Lithosiini	Eugoa gp.	Eugoa	bipunctata	JN401072	JN401284	JN401166	JN401399	JN401510	-	JN401711	JN401815	JN401906	JN400966	KF533390
RZ399	Arctiinae	Lithosiini	Cisthenina	Garudinia	simulana	JN401071	JN401283	JN401165	JN401398	JN401509	JN401609	JN401710	JN401814	JN401905	JN400965	KF533392
RFD-93-0437	Arctiinae	Lithosiini	Cisthenina	Hypoprepia	miniata	JQ784593	EU119592	-	-	-	-	-	-	-	JQ786868	-
NSGJZ002	Arctiinae	Lithosiini	Nudarina	Lyclene	alikangiae	-	KF533478	-	-	KF533544	-	-	-	KF533666	KF533603	KF533402
JZCS004	Arctiinae	Lithosiini	Nudarina	Lyclene	reticulata	-	KF533479	-	-	KF533545	-	-	-	KF533667	KF533604	KF533403
NSGJZ005	Arctiinae	Lithosiini	Nudarina	Miltochrista	convexa	-	KF533484	-	-	KF533550	-	-	-	KF533672	KF533609	KF533408
JZCS138	Arctiinae	Lithosiini	Nudarina	Miltochrista	miniata	-	KF533482	-	-	KF533548	-	-	-	KF533670	KF533607	KF533406
JZCS109	Arctiinae	Lithosiini	Nudarina	Miltochrista	sp1	-	KF533483	-	-	KF533549	-	-	-	KF533671	KF533608	KF533407
SCDNA150	Arctiinae	Lithosiini	Cisthenina	Ptychoglene	phrada	-	KF533497	-	-	-	-	-	-	KF533681	KF533619	-
AYK-04-5607	Arctiinae	Syntomini	Syntomina	Amata	fortunei	JQ784291	KF491527	-	-	-	-	-	-	-	JQ786661	-
RZ8	Arctiinae	Syntomini	Syntomina	Amata	phegea	-	HQ006238	HQ006941	-	HQ006425	HQ006492	-	HQ006656	HQ006749	HQ006846	KF533352
MM05843	Arctiinae	Syntomini	Syntomina	Apisa	canescens	KJ723662	HQ006146	HQ006853	-	HQ006339	-	KJ723675	-	HQ006663	HQ006765	-
NSGJZ020	Arctiinae	Syntomini	Syntomina	Automolis	ferrigera	-	KF533447	-	-	KF533519	-	-	-	KF533641	KF533575	KF533363
MM00154	Arctiinae	Syntomini	Syntomina	Dysauxes	famula	GU828120	GU828619	GU828417	GU828954	GU829244	-	GU830008	GU830328	-	GU829514	KF533382
